# Supplementary material for: Clinical and Genomic Features of Patients with Renal Cell Carcinoma and Advanced Chronic Kidney Disease: Analysis of a Multi-Institutional Database
Source: Cancers (Basel). 2024 May 18;16(10):1920. doi: 10.3390/cancers16101920 (PMC11119962; doi:10.3390/cancers16101920)
Supplement: Supplementary file 1 [file cancers-16-01920-s001.zip]

Archive with 1 entries (1 files):
- cancers-3001318-supplementary.pdf
